# Supplementary material for: The ATPase ATP6V1A facilitates rabies virus replication by promoting virion uncoating and interacting with the viral matrix protein
Source: J Biol Chem. 2020 Nov 22;296:100096. doi: 10.1074/jbc.RA120.014190 (PMC7949080; doi:10.1074/jbc.RA120.014190)
Supplement: Supplementary file 1 — Table S1 [file mmc1.xls]

## Sheet: Table 1
Table S1 ATP-powered-pumps subunits that were pulled-down either with M-NF or with M-CF.
Protein accession in Uniprot	Protein name	Gene name	No. of peptides	No. of unique peptides	Sequence coverage (%)
Q86UK0	ATP-binding cassette sub-family A member 12	ABCA12	1	1	0.42
Q8IZY2	ATP-binding cassette sub-family A member 7	ABCA7	3	2	0.47
Q8IUA7	ATP-binding cassette sub-family A member 9	ABCA9	1	1	0.62
O60706	ATP-binding cassette sub-family C member 9	ABCC9	1	1	0.32
P33897	ATP-binding cassette sub-family D member 1	ABCD1	4	4	4.56
Q9UBJ2	ATP-binding cassette sub-family D member 2	ABCD2	2	2	1.89
P28288	ATP-binding cassette sub-family D member 3	ABCD3	24	21	27.77
P61221	ATP-binding cassette sub-family E member 1	ABCE1	16	15	22.7
Q9UG63	ATP-binding cassette sub-family F member 2	ABCF2	20	17	25.36
Q9NUQ8	ATP-binding cassette sub-family F member 3	ABCF3	2	2	3.95
Q14CR0	ATP-binding cassette, sub-family G (WHITE), member 8	ABCG8	1	1	0.74
Q8NBU5	ATPase family AAA domain-containing protein 1	ATAD1	1	1	3.32
Q9NVI7	ATPase family AAA domain-containing protein 3A	ATAD3A	18	17	25.71
Q5T9A4	ATPase family AAA domain-containing protein 3B	ATAD3B	14	14	18.98
Q96QE3	ATPase family AAA domain-containing protein 5	ATAD5	1	1	0.33
P05023	Sodium/potassium-transporting ATPase subunit alpha-1	ATP1A1	20	18	18.28
P50993	Sodium/potassium-transporting ATPase subunit alpha-2	ATP1A2	8	7	8.24
P13637	Sodium/potassiumtransporting ATPase subunit alpha-3	ATP1A3	8	7	7.7
P54709	Sodium/potassiumtransporting ATPase subunit beta-3	ATP1B3	1	1	5.02
O14983	Sarcoplasmic/endoplasmic reticulum calcium ATPase 1	ATP2A1	1	1	1
P16615	Sarcoplasmic/endoplasmic reticulum calcium ATPase 2	ATP2A2	1	1	0.96
P20020	Plasma membrane calcium-transporting ATPase 1	ATP2B1	1	1	1.27
Q16720	Plasma membrane calcium-transporting ATPase 3	ATP2B3	1	1	1.15
P98194	Calcium-transporting ATPase type 2C member 1	ATP2C1	3	2	1.41
P25705	ATP synthase subunit alpha, mitochondrial	ATP5A1	14	13	25.14
P06576	ATP synthase subunit beta, mitochondrial	ATP5B	6	6	14.74
P36542	ATP synthase subunit gamma, mitochondrial	ATP5C1	3	3	9.4
P24539	ATP synthase F(0) complex subunit B1, mitochondrial	ATP5F1	1	1	4.69
P56134	ATP synthase subunit f, mitochondrial	ATP5J2	1	1	13.83
C9JJT5	Protein ATP5J2-PTCD1	ATP5J2-PTCD1	1	1	24.07
P48047	ATP synthase subunit O, mitochondrial	ATP5O	1	1	5.16
Q9NW81	ATP synthase subunits-like protein	ATP5SL	1	1	4.67
H7C0T7	V-type proton ATPase subunit S1 (Fragment)	ATP6AP1	1	1	6.02
O75787	Renin receptor	ATP6AP2	1	1	2.57
P38606	V-type proton ATPase catalytic subunit A	ATP6V1A	5	5	8.75
Q9UI12	V-type proton ATPase subunit H	ATP6V1H	1	1	1.45
A0A096WXL7	ATP synthase protein 8	ATP8	1	1	7.35
H0YMP8	Phospholipid-transporting ATPase	ATP8B4	1	1	1.39
